# Supplementary material for: Twelve New Seco-Pregnane Glycosides from Cynanchum taihangense
Source: Molecules. 2022 Aug 26;27(17):5500. doi: 10.3390/molecules27175500 (PMC9457764; doi:10.3390/molecules27175500)
Supplement: Supplementary file 1 [file molecules-27-05500-s001.zip]

Archive with 1 entries (1 files):
- molecules-1849660-supplementary.pdf
